# Supplementary material for: Projecting Month of Birth for At-Risk Infants after Zika Virus Disease Outbreaks
Source: Emerg Infect Dis. 2016 May;22(5):828–32. doi: 10.3201/eid2205.160290 (PMC4861542; doi:10.3201/eid2205.160290)
Supplement: Technical Appendix — Modifiable spreadsheet for projecting periods of delivery of at-risk infants after Zika virus disease outbreaks. [file 16-0290-Techapp-s1.xlsx]

## Sheet: timing of pregnancy graph
Projecting Month of Birth for At-Risk Infants after Zika Virus Disease Outbreaks
Select the Sunday of the start week of Zika outbreak (mm/dd/yyyy):																								2015-11-01
Select the Sunday of the week after the Zika outbreak (mm/dd/yyyy):																								2016-02-28
			May					June				July				August					September				October				November					December				January					February				March
			May	#N/A	#N/A	#N/A	#N/A	June	#N/A	#N/A	#N/A	July	#N/A	#N/A	#N/A	August	#N/A	#N/A	#N/A	#N/A	September	#N/A	#N/A	#N/A	October	#N/A	#N/A	#N/A	November	#N/A	#N/A	#N/A	#N/A	December	#N/A	#N/A	#N/A	January	#N/A	#N/A	#N/A	#N/A	February	#N/A	#N/A	#N/A	March	#N/A	#N/A
	#REF!		5					6				7				8					9				10				11					12				1					2				3
2015-04-26	4		5	5	5	5	5	6	6	6	6	7	7	7	7	8	8	8	8	8	9	9	9	9	10	10	10	10	11	11	11	11	11	12	12	12	12	1	1	1	1	1	2	2	2	2	3	3	3
2015-05-03			May
2015-05-10
2015-05-17
2015-05-24
2015-05-31
2015-06-07								June
2015-06-14
2015-06-21
2015-06-28
2015-07-05												July
2015-07-12
2015-07-19
2015-07-26
2015-08-02																August
2015-08-09
2015-08-16
2015-08-23
2015-08-30
2015-09-06																					September
2015-09-13
2015-09-20
2015-09-27
2015-10-04																									October
2015-10-11
2015-10-18
2015-10-25
2015-11-01																													November
2015-11-08	TRUE		1	1	1	1	1	1	1	1	1	1	1	1	1	1	1	1	1	1	1	1	1	1	1	1	1	1
2015-11-15	TRUE		1	1	1	1	1	1	1	1	1	1	1	1	1	1	1	1	1	1	1	1	1	1	1	1	1	1	1
2015-11-22	TRUE		1	1	1	1	1	1	1	1	1	1	1	1	1	1	1	1	1	1	1	1	1	1	1	1	1	1	1	1
2015-11-29	TRUE		1	1	1	1	1	1	1	1	1	1	1	1	1	1	1	1	1	1	1	1	1	1	1	1	1	1	1	1	1
2015-12-06	TRUE		1	1	1	1	1	1	1	1	1	1	1	1	1	1	1	1	1	1	1	1	1	1	1	1	1	1	1	1	1	1		December
2015-12-13	TRUE		1	1	1	1	1	1	1	1	1	1	1	1	1	1	1	1	1	1	1	1	1	1	1	1	1	1	1	1	1	1	1
2015-12-20	TRUE		1	1	1	1	1	1	1	1	1	1	1	1	1	1	1	1	1	1	1	1	1	1	1	1	1	1	1	1	1	1	1	1
2015-12-27	TRUE		1	1	1	1	1	1	1	1	1	1	1	1	1	1	1	1	1	1	1	1	1	1	1	1	1	1	1	1	1	1	1	1	1
2016-01-03	TRUE		1	1	1	1	1	1	1	1	1	1	1	1	1	1	1	1	1	1	1	1	1	1	1	1	1	1	1	1	1	1	1	1	1	1		January
2016-01-10	TRUE		1	1	1	1	1	1	1	1	1	1	1	1	1	1	1	1	1	1	1	1	1	1	1	1	1	1	1	1	1	1	1	1	1	1	1
2016-01-17	TRUE		1	1	1	1	1	1	1	1	1	1	1	1	1	1	1	1	1	1	1	1	1	1	1	1	1	1	1	1	1	1	1	1	1	1	1	1
2016-01-24	TRUE		1	1	1	1	1	1	1	1	1	1	1	1	1	1	1	1	1	1	1	1	1	1	1	1	1	1	1	1	1	1	1	1	1	1	1	1	1
2016-01-31	TRUE		1	1	1	1	1	1	1	1	1	1	1	1	1	1	1	1	1	1	1	1	1	1	1	1	1	1	1	1	1	1	1	1	1	1	1	1	1	1
2016-02-07	TRUE			1	1	1	1	1	1	1	1	1	1	1	1	1	1	1	1	1	1	1	1	1	1	1	1	1	1	1	1	1	1	1	1	1	1	1	1	1	1		February
2016-02-14	TRUE				1	1	1	1	1	1	1	1	1	1	1	1	1	1	1	1	1	1	1	1	1	1	1	1	1	1	1	1	1	1	1	1	1	1	1	1	1	1
2016-02-21	TRUE					1	1	1	1	1	1	1	1	1	1	1	1	1	1	1	1	1	1	1	1	1	1	1	1	1	1	1	1	1	1	1	1	1	1	1	1	1	1
2016-02-28	FALSE					February	0	0	0	0	0	0	0	0	0	0	0	0	0	0	0	0	0	0	0	0	0	0	0	0	0	0	0	0	0	0	0	0	0	0	0	0	0	0
2016-03-06	FALSE							0	0	0	0	0	0	0	0	0	0	0	0	0	0	0	0	0	0	0	0	0	0	0	0	0	0	0	0	0	0	0	0	0	0	0	0	0	0		March
2016-03-13	FALSE								0	0	0	0	0	0	0	0	0	0	0	0	0	0	0	0	0	0	0	0	0	0	0	0	0	0	0	0	0	0	0	0	0	0	0	0	0	0
2016-03-20	FALSE									0	0	0	0	0	0	0	0	0	0	0	0	0	0	0	0	0	0	0	0	0	0	0	0	0	0	0	0	0	0	0	0	0	0	0	0	0	0
2016-03-27	FALSE									March	0	0	0	0	0	0	0	0	0	0	0	0	0	0	0	0	0	0	0	0	0	0	0	0	0	0	0	0	0	0	0	0	0	0	0	0	0	0
2016-04-03	FALSE											0	0	0	0	0	0	0	0	0	0	0	0	0	0	0	0	0	0	0	0	0	0	0	0	0	0	0	0	0	0	0	0	0	0	0	0	0	0
2016-04-10	FALSE												0	0	0	0	0	0	0	0	0	0	0	0	0	0	0	0	0	0	0	0	0	0	0	0	0	0	0	0	0	0	0	0	0	0	0	0	0
2016-04-17	FALSE													0	0	0	0	0	0	0	0	0	0	0	0	0	0	0	0	0	0	0	0	0	0	0	0	0	0	0	0	0	0	0	0	0	0	0	0
2016-04-24	FALSE													April	0	0	0	0	0	0	0	0	0	0	0	0	0	0	0	0	0	0	0	0	0	0	0	0	0	0	0	0	0	0	0	0	0	0	0
2016-05-01	FALSE															0	0	0	0	0	0	0	0	0	0	0	0	0	0	0	0	0	0	0	0	0	0	0	0	0	0	0	0	0	0	0	0	0	0
2016-05-08	FALSE																0	0	0	0	0	0	0	0	0	0	0	0	0	0	0	0	0	0	0	0	0	0	0	0	0	0	0	0	0	0	0	0	0
2016-05-15	FALSE																	0	0	0	0	0	0	0	0	0	0	0	0	0	0	0	0	0	0	0	0	0	0	0	0	0	0	0	0	0	0	0	0
2016-05-22	FALSE																		0	0	0	0	0	0	0	0	0	0	0	0	0	0	0	0	0	0	0	0	0	0	0	0	0	0	0	0	0	0	0
2016-05-29	FALSE																		May	0	0	0	0	0	0	0	0	0	0	0	0	0	0	0	0	0	0	0	0	0	0	0	0	0	0	0	0	0	0
2016-06-05	FALSE																				0	0	0	0	0	0	0	0	0	0	0	0	0	0	0	0	0	0	0	0	0	0	0	0	0	0	0	0	0
2016-06-12	FALSE																					0	0	0	0	0	0	0	0	0	0	0	0	0	0	0	0	0	0	0	0	0	0	0	0	0	0	0	0
2016-06-19	FALSE																						0	0	0	0	0	0	0	0	0	0	0	0	0	0	0	0	0	0	0	0	0	0	0	0	0	0	0
2016-06-26	FALSE																						June	0	0	0	0	0	0	0	0	0	0	0	0	0	0	0	0	0	0	0	0	0	0	0	0	0	0
2016-07-03	FALSE																								0	0	0	0	0	0	0	0	0	0	0	0	0	0	0	0	0	0	0	0	0	0	0	0	0
2016-07-10	FALSE																									0	0	0	0	0	0	0	0	0	0	0	0	0	0	0	0	0	0	0	0	0	0	0	0
2016-07-17	FALSE																										0	0	0	0	0	0	0	0	0	0	0	0	0	0	0	0	0	0	0	0	0	0	0
2016-07-24	FALSE																											0	0	0	0	0	0	0	0	0	0	0	0	0	0	0	0	0	0	0	0	0	0
2016-07-31	FALSE																											July	0	0	0	0	0	0	0	0	0	0	0	0	0	0	0	0	0	0	0	0	0
2016-08-07	FALSE																													0	0	0	0	0	0	0	0	0	0	0	0	0	0	0	0	0	0	0	0
2016-08-14	FALSE																														0	0	0	0	0	0	0	0	0	0	0	0	0	0	0	0	0	0	0
2016-08-21	FALSE																															0	0	0	0	0	0	0	0	0	0	0	0	0	0	0	0	0	0
2016-08-28	FALSE																															August	0	0	0	0	0	0	0	0	0	0	0	0	0	0	0	0	0
2016-09-04	FALSE																																	0	0	0	0	0	0	0	0	0	0	0	0	0	0	0	0
2016-09-11	FALSE																																		0	0	0	0	0	0	0	0	0	0	0	0	0	0	0
2016-09-18	FALSE																																			0	0	0	0	0	0	0	0	0	0	0	0	0	0
2016-09-25	FALSE																																			September	0	0	0	0	0	0	0	0	0	0	0	0	0
2016-10-02	FALSE																																					0	0	0	0	0	0	0	0	0	0	0	0
2016-10-09	FALSE																																						0	0	0	0	0	0	0	0	0	0	0
2016-10-16	FALSE																																							0	0	0	0	0	0	0	0	0	0
2016-10-23	FALSE																																								0	0	0	0	0	0	0	0	0
2016-10-30	FALSE																																								October	0	0	0	0	0	0	0	0
2016-11-06	FALSE																																										0	0	0	0	0	0	0
2016-11-13	FALSE																																											0	0	0	0	0	0
2016-11-20	FALSE																																												0	0	0	0	0
2016-11-27	FALSE																																												November	0	0	0	0
2016-12-04	FALSE																																														0	0	0
2016-12-11	FALSE																																															0	0
2016-12-18	FALSE																																																0
2016-12-25	FALSE																																																December
2017-01-01	FALSE
2017-01-08	FALSE
2017-01-15	FALSE
2017-01-22	FALSE
2017-01-29	FALSE
2017-02-05	FALSE
2017-02-12	FALSE
2017-02-19	FALSE
2017-02-26	FALSE
2017-03-05	FALSE
2017-03-12	FALSE
2017-03-19	FALSE
2017-03-26	FALSE
2017-04-02	FALSE
2017-04-09	FALSE
2017-04-16	FALSE
			2	2	2	2	3	3	3	3	4	4	4	4	5	5	5	5	5	6	6	6	6	7	7	7	7	7	8	8	8	8	9	9	9	9	10	10	10	10	10	11	11	11	11	12	12	12	12
						2				3				4					5				6					7				8				9					10				11				12
			#N/A	#N/A	#N/A	February	#N/A	#N/A	#N/A	March	#N/A	#N/A	#N/A	April	#N/A	#N/A	#N/A	#N/A	May	#N/A	#N/A	#N/A	June	#N/A	#N/A	#N/A	#N/A	July	#N/A	#N/A	#N/A	August	#N/A	#N/A	#N/A	September	#N/A	#N/A	#N/A	#N/A	October	#N/A	#N/A	#N/A	November	#N/A	#N/A	#N/A	December
						February				March				April					May				June					July				August				September					October				November				December
Reefhuis et al. EID 2016
[truncated: 16 more columns]

## Sheet: epiweek lookup
1	2	3	4	5	6	7	8	9	10	11	12
January	February	March	April	May	June	July	August	September	October	November	December
2015 epi week, Sunday date
1	2015-01-04	2015-01-04
2	2015-01-11
3	2015-01-18
4	2015-01-25
5	2015-02-01
6	2015-02-08
7	2015-02-15
8	2015-02-22
9	2015-03-01
10	2015-03-08
11	2015-03-15
12	2015-03-22
13	2015-03-29
14	2015-04-05
15	2015-04-12
16	2015-04-19
17	2015-04-26
18	2015-05-03
19	2015-05-10
20	2015-05-17
21	2015-05-24
22	2015-05-31
23	2015-06-07
24	2015-06-14
25	2015-06-21
26	2015-06-28
27	2015-07-05
28	2015-07-12
29	2015-07-19
30	2015-07-26
31	2015-08-02
32	2015-08-09
33	2015-08-16
34	2015-08-23
35	2015-08-30
36	2015-09-06
37	2015-09-13
38	2015-09-20
39	2015-09-27
40	2015-10-04
41	2015-10-11
42	2015-10-18
43	2015-10-25
44	2015-11-01
45	2015-11-08
46	2015-11-15
47	2015-11-22
48	2015-11-29
49	2015-12-06
50	2015-12-13
51	2015-12-20
52	2015-12-27
1	2016-01-03
2	2016-01-10
3	2016-01-17
4	2016-01-24
5	2016-01-31
6	2016-02-07
7	2016-02-14
8	2016-02-21
9	2016-02-28
10	2016-03-06
11	2016-03-13
12	2016-03-20
13	2016-03-27
14	2016-04-03
15	2016-04-10
16	2016-04-17
17	2016-04-24
18	2016-05-01
19	2016-05-08
20	2016-05-15
21	2016-05-22
22	2016-05-29
23	2016-06-05
24	2016-06-12
25	2016-06-19
26	2016-06-26
27	2016-07-03
28	2016-07-10
29	2016-07-17
30	2016-07-24
31	2016-07-31
32	2016-08-07
33	2016-08-14
34	2016-08-21
35	2016-08-28
36	2016-09-04
37	2016-09-11
38	2016-09-18
39	2016-09-25
40	2016-10-02
41	2016-10-09
42	2016-10-16
43	2016-10-23
44	2016-10-30
45	2016-11-06
46	2016-11-13
47	2016-11-20
48	2016-11-27
49	2016-12-04
50	2016-12-11
51	2016-12-18
52	2016-12-25
1	2017-01-01
2	2017-01-08
3	2017-01-15
4	2017-01-22
5	2017-01-29
6	2017-02-05
7	2017-02-12
8	2017-02-19
9	2017-02-26
10	2017-03-05
11	2017-03-12
12	2017-03-19
13	2017-03-26
14	2017-04-02
15	2017-04-09
16	2017-04-16
17	2017-04-23
18	2017-04-30
19	2017-05-07
20	2017-05-14
21	2017-05-21
22	2017-05-28
23	2017-06-04
24	2017-06-11
25	2017-06-18
26	2017-06-25
27	2017-07-02
28	2017-07-09
29	2017-07-16
30	2017-07-23
31	2017-07-30
32	2017-08-06
33	2017-08-13
34	2017-08-20
35	2017-08-27
36	2017-09-03
37	2017-09-10
38	2017-09-17
39	2017-09-24
40	2017-10-01
41	2017-10-08
42	2017-10-15
43	2017-10-22
44	2017-10-29
45	2017-11-05
46	2017-11-12
47	2017-11-19
48	2017-11-26
49	2017-12-03
50	2017-12-10
51	2017-12-17
52	2017-12-24
